# Supplementary material for: Desires and Attitudes towards Telepharmacy Medicine Delivery
Source: Int J Environ Res Public Health. 2022 Oct 20;19(20):13571. doi: 10.3390/ijerph192013571 (PMC9603625; doi:10.3390/ijerph192013571)
Supplement: Supplementary file 1 [file ijerph-19-13571-s001.zip]

Archive with 1 entries (1 files):
- ijerph-1953437-supplementary.pdf
